# Supplementary material for: Effects of Rosmarinic Acid and Doxorubicin Combination in Breast Cancer Cells
Source: Biology (Basel). 2026 Jun 26;15(13):1022. doi: 10.3390/biology15131022 (PMC13360033; doi:10.3390/biology15131022)
Supplement: Supplementary file 1 [file biology-15-01022-s001.zip]

Archive with 1 entries (1 files):
- biology-4373523-supplementary.pdf
